# Supplementary material for: Optimizing the role and functions of CHWs in service of a people-centred community health system in sub-Saharan Africa. A realist synthesis
Source: SSM Health Syst. 2025 Dec;5:100089. doi: 10.1016/j.ssmhs.2025.100089 (PMC12678229; doi:10.1016/j.ssmhs.2025.100089)
Supplement: Supplementary file 5 — Supplementary material [file mmc5.xlsx]

## Sheet: CMOs
CMOs	Author and Year	Country
If CHWs receive regular 1) technical mentorship, 2) supervision, and 3) support by making sure that they are well-resourced to undertake their community-based tasks (i.e. supported by health service professionals and government officials), then CHWs will feel supported and motivated to undertake their community-based tasks, leading to improved retention of CHWs in the system.	Abbey et al. 2014	Ghana
If CHWs receive approval from the community and their immediate family, Then CHWs will feel supported and there will be rapport, leading to CHWs retention in the system.	Abbey et al. 2014	Ghana
If CHWs have a cordial relationship with professional health staff and the community at large, Then CHWs will be motivated to stay in the programme, leading to improved retention of CHWs in the system.	Abbey et al. 2014	Ghana
If CHWs perceived their work as a way to serve their communities, Then, they will develop a strong sense of commitment to the programme (values), leading to CHW retention in the system.	Abbey et al. 2014	Ghana
If CHWs are selected through a participatory process from the communities that they serve, then CHWs will perceive their work as a way to serve their communities, which contributes to the retention of CHWs in community health programmes.	Abbey et al. 2014	Ghana
If the community is involved in the selection process of CHWs and are supported by their immediate family members, then this creates a of sense of social responsibility and accountability among CHWs, leading to a stronger commitment to the programme.	Abbey et al. 2014	Ghana
If caregivers perceive CHW services positively, citing prompt treatment, friendliness, and free medicines, then they are likely to continue utilizing and advocating for those services within their community, leading to increased trust in the healthcare system, improved health outcomes for community members, and potentially greater community engagement in health-related initiatives.	Abbey et al. 2015	Ghana
If caregivers’ express satisfaction with the CHW services, indicating a level of trust in the program, then the majority of caregivers are likely to perceive the quality of the services received as 'good' or 'excellent', leading to increased confidence in the effectiveness of the CHW programme, greater utilization of CHW services by caregivers, and potentially enhanced health outcomes within the …	Abbey et al. 2015	Ghana
If the community is involved in the design and production of communication materials used by CHWs, this collaborative approach is likely to enhance the relevance, cultural appropriateness, and effectiveness of the messages, fostering a stronger sense of ownership and empowerment within the community regarding their healthcare needs. This ultimately results in increased acceptance, understanding, …	Abbey et al. 2015	Ghana
If CHWs are influential community members, then this will establish trust and credibility within the community, leading to higher acceptance of health interventions and recommendations, fostering behavior change.	Adam et at. 2014	Kenya
If CHWs utilize a community-based participatory approach (involving community’s input and addressing community needs), then the community members will develop a sense of value, feel empowered and respected when their input is considered, leading to a stronger sense of ownership and commitment to the intervention.	Adam et at. 2014	Kenya
If CHWs engaged in one-on-one interactions and small group sessions to deliver health messages, then there will be tailored messaging, meaningful connection, trust and understanding between CHWs and the community, leading to community members adopting healthier behaviors surrounding birth, delivery, and newborn care.	Adam et at. 2014	Kenya
If CHWs provide mentoring and skill practice, which is driven by community needs, then this will improve relational capacity of community members, further enhancing trust and rapport, leading to increased adoption of healthier behaviors related to maternal and newborn care.	Adam et at. 2014	Kenya
If CHWs are present in the community and actively engaging with community members, then CHWs become familiar faces and build relationships with individuals and families, allowing them to form connections and gain trust, leading to enhanced acceptance of health messages and advice, effectively dissemination of healthcare information, and improved access to essential services to the community.	Adam et at. 2014	Kenya
If the CHWs offered training to the community members on to deliver health messages and educate women on maternal and newborn care, then the community members will feel empowered, leading to increased knowledge and awareness, improved Health Literacy, enhanced self-efficacy, and positive behavior change.	Adam et at. 2014	Kenya
If CHWs operated within the scope of work defined by the Ministry of Health, then there will be a sense of accountability among CHWs, as they are responsible for delivering services as per the established guidelines, leading to improved monitoring and evaluation of their activities.	Adam et at. 2014	Kenya
If CHWs act as intermediaries, connecting community members with clinical services (i.e. by providing health education, raising awareness about maternal and newborn care, and identifying potential health issues at an early stage), then there will be increased awareness of maternal and newborn health, timely identification of health issues, and enhanced access to clinical services, leading to a mo…	Adam et at. 2014	Kenya
If the CHW programme operate within the scope of work defined by the Ministry of Health, then CHWs gain credibility and trust within the community, as their activities are recognized and supported by the Ministry of Health, leading to enhanced community engagement and participation in healthcare initiatives.	Adam et at. 2014	Kenya
If the CHW programme operate within the scope of work defined by the Ministry of Health, then CHWs will have a sense of responsibility and accountability to deliver services aligned with the national health priorities and guidelines, leading to a more effective implementation of healthcare interventions	Adam et at. 2014	Kenya
If non-clinical Community Health Workers (CORPs) are trained using simplified protocols and tools to provide treatment for severe acute malnutrition, then they will gain knowledge and skills and feel empowered to provide treatment for severe acute malnutrition, leading to improved treatment outcomes for children with severe acute malnutrition.	Adesoro et al. 2021	Nigeria
If CHWs provide treatment for severe acute malnutrition and witness a positive outcome, then they will derive motivation from witnessing the recovery of children with SAM, leading to further engagement with the intervention.	Adesoro et al. 2021	Nigeria
If there is regular supervision provided by community health extension workers to CHWs, then CHWS will develop a sense of accountability, leading to enhanced performance and quality care.	Adesoro et al. 2021	Nigeria
If there is regular training of CHWs to provide SAM, then CHWs will be equipped with necessary knowledge and skills, fostering empowerment, confidence, and self-efficacy, leading to high-quality care.	Adesoro et al. 2021	Nigeria
If there is support from supervisors and the community, then CHWs will be motivated to provide SAM, leading to improved performance and sustainability in SAM management.	Adesoro et al. 2021	Nigeria
If there is regular supervision, training and support of CHWs to provide SAM by community health extension workers, then CHWs will develop accountability, confidence, self-efficacy, feel empowered and motivated to provide SAM, leading to enhanced performance, sustainability, and high-quality care.	Adesoro et al. 2021	Nigeria
If CHWs are trained and equipped with tools and techniques for community engagement (i.e convene community groups, raise, and respond to local health concerns, understand concerns from different perspectives, and facilitate action in communities and public services), Then CHWs will feel empowered and capacitated to mobilize communities effectively (i.e. build quality relationships with communitie…	D’Ambruoso et al. 2023	South Africa
If there is a supportive learning environment for CHWs, that supports regular spaces for dialogue and mutual learning, then CHWs will to gain tools and skills to rework their agency in more empowered ways, leading to improve communication and better relationships with the communities they serve.	D’Ambruoso et al. 2023	South Africa
If CHWs lack specialized training in maternal health to manage patients, then there will be negative perceptions and lack of trust among pregnant women and their relatives regarding the CHWs' capacity to deliver effective care, leading to poor acceptability of their services.	Enguita-Fernàndez et al. 2021	,, Madagascar, Mozambique, and Nigeria
If CHWs are integrated into the formal health system, then this will assure communities that the care provided by CHWs meets quality and standard requirements set by the health system, fostering trust, which leads to acceptability.	Enguita-Fernàndez et al. 2021	Democratic Republic of Congo (DRC), Madagascar, Mozambique, and Nigeria
If CHWs training credentials are available to the community and the public, Then there will be perceived competence of CHWs, fostering trust from the community, leading to acceptability of the services they offer.	Enguita-Fernàndez et al. 2021	Democratic Republic of Congo (DRC), Madagascar, Mozambique, and Nigeria
If CHWs receive ongoing intensive training, supervision and mentoring (equipping CHWs with the necessary knowledge and skills), then CHWs will feel confident and competent to do their tasks effectively, leading to increased job satisfaction over time.	Ferrand et al. 2017	Zimbambwe
If there are formalized links between CHWs and clinics, CHWs will feel valued and recognized, fostering motivation and job satisfaction, which leads to retention, Integration into the formal health system and increased effectiveness in delivering healthcare services to the community.	Ferrand et al. 2017	Zimbambwe
If CHWs understand the local context, then this familiarity builds a sense of trust among community members as they perceive CHWs as individuals who understand and respect their local customs and challenges, leading to tailored services that meet specific needs of the community effectively.	Ferrand et al. 2017	Zimbambwe
If CHWs have personal experiences related to the condition of the patient, either through their own lives or within their communities, then CHWs can empathize because this shared experience can create a deeper connection with community members, fostering trust and acceptability of the CHWs as credible sources of support and information, As a result, community members will be more to engage with C…	Ferrand et al. 2017	Zimbambwe
If CHWs receive support from the government to undertake their community-based tasks (i.e. equipment, stationery, uniform, or funds for transport or communication), then CHWs will feel motivated to perform their roles and responsibilities, leading to provision of care that is comprehensive and that covers a broader range of health needs.	Goudge et al. 2020	South Africa
If CHWs received supportive supervision and training from their senior supervisors (i.e. job training, supervised household visits, and debriefing sessions to train, motivate, and monitor CHWs), then CHWs will develop professional confidence and competence to undertake their duties, leading to enhanced quality of care.	Goudge et al. 2020	South Africa
If there is a senior supervisor (roving nurse) in the CHW team, who can negotiate effective working relationships between CHWs and other facility staff members, then CHWs will feel supported and respected by other healthcare professionals and perceive themselves as integral members of the healthcare system, leading to improved collaboration, enhanced referral systems, and improved overall perform…	Goudge et al. 2020	South Africa
If there is gender matching between CHWs, particularly when addressing gender-sensitive topics like reproductive health, family planning, and maternal care, then patients will choose CHWs based on their comfort, trust, and cultural norms. This approach enhances the acceptability of CHW services within the community, reduces stigma and access barriers, and fosters greater community engagement.	Feldhaus et al. 2015	Tanzania
If CHWs are accessible, friendly, and have established positive relationships with the community, then the community will approach or engage with CHWs regarding their needs for services, fostering trust and rapport, as a result, there will be effective healthcare delivery of care that is tailored to community needs.	Goudge et al. 2023 and Malatji 2022	South Africa
If CHWs receive support and guidance from nursing mentors, then they will feel more confident in their roles and responsibilities, alleviating any fears or concerns they may have, ultimately enhancing their performance as CHWs.	Goudge et al. 2023 and Malatji 2022	South Africa
If CHWs receive both training to enhance their skills and knowledge and supportive supervision from nursing mentors, then CHWs will develop confidence, competence and feel empowered to perform their duties, leading to high quality care and effective delivery of care.	Goudge et al. 2023 and Malatji 2022	South Africa
If CHWs are directly employed by the Ministry of health, then CHWs will feel valued and recognized as contributing members of the healthcare system, fostering a sense of belonging and support from the system, this will result in improved job satisfaction, motivation, and retention, ultimately benefiting both the healthcare system and the communities they serve.	Goudge et al. 2023 and Malatji 2022	South Africa
If CHWs are compensated fairly for their work, then they will feel valued and motivated to carry out their responsibilities effectively, leading to improved performance in delivering healthcare services.	Goudge et al. 2023 and Malatji 2022	South Africa
If community treatment assistants engaged in patient-centred communication (understanding patients' needs, preferences, and concerns), then patients will feel heard and involved in their care decisions, fostering rapport and patient-centeredness. As a result, patients will adhere to treatment plans and there will be improved treatment outcomes.	Jenson et al. 2018	Tanzania
If CHWs faces contextual challenges such as late payment of salaries, poor renumeration and dissatisfaction with their working conditions, then CHWs will be demotivated, reluctant to take upon new tasks and to perform their roles and responsibilities, leading to poor performance and delivery of services to the community.	Klingberg et al. 2021	South Africa
If CHWs are chosen from community members seen as role models, then it enables them to establish a personal connection with families, understand their unique challenges, and build trust. This, in turn, empowers CHWs to deliver individualized care tailored to each family's specific needs and circumstances.	le Roux et al. 2015	South Africa
If CHWs receive ongoing supervision and support from trained professionals (i.e. trained nursing sisters and experienced CHWs), then they gain confidence and the necessary skills to fulfil their roles, leading to the delivery of quality care.	le Roux et al. 2015	South Africa
If CHWs follow-up on referrals of community members from the hospital, this strengthens trust between CHWs and communities due to perceived commitment to the well-being of their families by CHWs, which leads to continuity of care and further community engagement.	le Roux et al. 2015	South Africa
If CHWs receive support from the clinic and hospital leadership, as well as from chiefs, headmen, and families in the area, then CHWs will feel motivated, recognised, respected and appreciated in their roles, leading to improved performance, enhanced service delivery, and sustainability.	le Roux et al. 2015	South Africa
If CHWs receive ongoing intensive training, supervision and mentoring (equipping CHWs with the necessary knowledge and skills), then CHWs will feel confident and competent to do their tasks effectively, leading to improved delivery of care and increased job satisfaction over time.	Busza et al. 2018 and Chikwari et al. 2018	Zimbambwe
If there are formalized links between CHWs and clinics, CHWs will feel valued and recognized, fostering motivation and job satisfaction, which leads to retention, Integration into the formal health system and increased effectiveness in delivering healthcare services to the community.	Busza et al. 2018 and Chikwari et al. 2018	Zimbambwe
If CHWs the understand the local context, then this familiarity builds a sense of trust among community members as they perceive CHWs as individuals who understand and respect their local customs and challenges, leading to tailored services that meet specific needs of the community effectively.	Busza et al. 2018 and Chikwari et al. 2018	Zimbambwe
If CHWs have personal experiences related to the condition of the patient, either through their own lives or within their communities, then CHWs can empathize; and this shared experience can create a deeper connection with community members, fostering trust and acceptability of the CHWs as credible sources of support and information, As a result, community members will be more to engage with CHWs…	Busza et al. 2018 and Chikwari et al. 2018	Zimbambwe
If CHWs engage their clients in safe spaces (places preferred by individual clients – this includes location and time), then this creates a supportive and familiar environment for the client, facilitating open communication and trust between CHWs and clients, this results in a better understanding of context, improved disclosure, enhanced participation, and individualized care.	Lindsay et al. 2022	Zambia
IF interventions that aim to address the SRHR issues of adolescents in the community-based health systems (CBHS) are supported by existing national policies, socio-cultural norms, existing CBHS structures and functioning local health facilities THEN the interventions are likely to make all key stakeholders in the CBHS develop a positive attitude towards adolescents’ SRHR, which will encourage upt…	Mulubwa et al. 2020	Zambia
If CHWs are selected within the community, then the community will have positive perceptions towards them because their familiarity with local customs, language, and culture fosters a sense of trust, leading to better acceptance of healthcare messages and services, resulting in behavior change.	Mendin et al. 2023	Liberia
If there is deep cultural understanding among CHWs of the community they serve, then this fosters respectful and culturally appropriate communication, which in turn enhances cooperation and trust. This understanding helps prevent misunderstandings and ensures a positive reception of healthcare messages, ultimately leading to effective care delivery.	Murphy et al. 2021	South Africa
If CHWs have a clear understanding of the policy framework governing their roles and responsibilities, then CHWs will develop a sense of purpose and clarity in their work, leading to better integration into the system and enhanced professionalism. Therefore, improved performance.	Murphy et al. 2021	South Africa
If there is a presence of effective Outreach Team Leaders, then CHWs will feel supported and motivated to perform their tasks because OTLs offer mentorship, feedback, and resources, leading to the successful delivery of healthcare services to the communities they serve.	Murphy et al. 2021	South Africa
If CHWs receive training, they will gain knowledge and skills necessary for conducting visits effectively, fostering confidence, trust and rapport within the community they serve, leading to improved performance, high-quality care, and ultimately better health outcomes for the community.	Ndaba et al. 2019	South Africa
If there is effective communication and collaboration between CHWs and pregnant women, mothers, and their communities, then mobilization and sensitization efforts will be facilitated, stimulating demand for maternal and neonatal health services because recognizing the value of these services will motivate individuals to use them for their well-being and that of their families, ultimately improvin…	Ndaba et al. 2019	South Africa
If CHWs are integrated into the formal healthcare system with defined roles and responsibilities, they feel recognized and acknowledged as legitimate healthcare providers. This integration ensures that their contributions are valued and respected, leading to enhanced effectiveness in delivering healthcare services to the community.	Ndaba et al. 2019	South Africa
If there is a Primary Healthcare (PHC) re-engineering initiative prioritizing upskilling and infrastructure support for CHWs, then CHWs will feel motivated, empowered, and competent to perform their duties due to the availability of resources and enhanced knowledge and skills. Consequently, this results in the delivery of high-quality care to the community.	Ndaba et al. 2019	South Africa
If CHWs receive training and acquire skills for referrals to prevent complications and provide care at home, then CHWs will perceive themselves as capable of providing services that contribute to the well-being of their community, fostering empowerment and sense of purpose in their work. As a result, CHWs will demonstrate increased dedication and effectiveness in their efforts to improve the heal…	Ndaba et al. 2019	South Africa
If CHWs apply motivational interviewing techniques, then this facilitates value clarification by helping clients explore and articulate their personal values and goals related to the intervention, enhancing motivation for action, leading to increased engagement in behavior change and improved health outcomes.	Pollard et al. 2022	Uganda
If CHWs apply motivational interviewing techniques, then there will be enhanced communication, fostered by a nonjudgmental and empathetic environment for clients to express their thoughts and concerns, leading to greater trust, openness, and collaboration in the client-provider relationship, ultimately behavior change and improved health outcomes.	Pollard et al. 2022	Uganda
If clients are familiar with their CHW, then they develop trust which influences their willingness to engage in open discussions, leading to behaviour change.	Pollard et al. 2022	Uganda
If CHWs provide emotional support and encouragement to the client, then they become motivated and actively participate in the intervention offered by the CHW, leading to better engagement and behaviour change.	Pollard et al. 2022	Uganda
If the CHWs offers health information to the clients, then this increases client’s awareness and knowledge, fostering empowerment, which results in self-efficacy and ownership of their health.	Pollard et al. 2022	Uganda
If CHWs receive fair remuneration, frequent supervision, and continuous training, they feel motivated and competent in executing their tasks (fair remuneration acknowledges their value, while frequent supervision offers support and empowerment, and continuous training enhances their knowledge and skills). This leads to increased job satisfaction, higher retention rates, and enhanced quality of se…	Rogers et al. 2023	Kenya
If CHWs are selected through a participatory process (i.e. selected through a participatory process where community members are proposed and endorsed to become CHWs), then this process helps in identifying individuals who are likely to be accepted and respected within the community, fostering trust, cultural competence and understanding of local health needs among the chosen candidates, leading t…	Rogers et al. 2023	Kenya
If CHWs are recruited from the same communities as the people they serve, then CHWs are perceived as role models, as they are recruited from the same communities and have similar backgrounds as the people they serve, fostering rapport and trust. As a result, this lead to enhanced acceptance of healthcare messages and services, increased community engagement in health initiatives, and improved hea…	Katzen et al. 2021	South Africa
If CHWs provide support, advice, and guidance to the mothers, this motivates them to actively engage in their own and their child’s health and well-being, leading to improved health-seeking behaviors, better adherence to healthcare recommendations, and ultimately, enhanced health outcomes for both the mothers and their children.	Katzen et al. 2022	South Africa
If CHWs receive supervision under an experienced supervisor, then they feel empowered, valued, recognized and competent, leading to improved performance and effective delivery of care.	Tseng et al. 2019	South Africa
If CHWs receive supervision from senior staff, then CHWs will feel valued and recognized by the clinic staff, leading to increased motivation and a sense of being part of the healthcare team, fostering collaboration and trust, leading to the overall integration into the healthcare system.	Tseng et al. 2020	South Africa
If supervisors address deficiencies in resources within the facilities on behalf of CHWs, then CHWs will have higher morale, feel supported and empowered to conduct their tasks, leading to improved performance, productivity, and healthcare delivery.	Tseng et al. 2021	South Africa
If CHWs receive adequate and regular training, along with consistent emotional and moral support, then CHWs will feel prepared, competent, and confident in their roles, enabling them to deliver high-quality services effectively.	Viljoen et al. 2021	Zambia
If CHW supervisors conducted weekly meetings and monthly visits to ensure that CHWs were implementing interventions correctly and provided immediate feedback and support, then they would develop a sense of accountability and responsibility for their actions and performance. This is because the regular interactions and oversight from supervisors establish a structured framework in which CHWs are a…	Viljoen et al. 2021	Zambia
If study-specific CHWs collaborate with government-employed CHWs in delivering a universal HIV prevention package through door-to-door services, then existing CHW structures will be leveraged and community specific needs will be addressed, leading to a successful implementation of the intervention.	Viljoen et al. 2021	Zambia
If there is a layered management structure (intervention managers, district managers, and supervisors) coordinating the activities of CHWs, monitoring their performance, providing ongoing training and support, and ensuring that healthcare interventions are implemented effectively and efficiently in the community, then CHWs will feel prepared and equipped to carry out their duties efficiently and …	Viljoen et al. 2021	Zambia
If there is ongoing support and supervision of CHWs by supervisors, then CHWs will feel motivated, valued, and empowered to carry out their tasks effectively, leading to increased job satisfaction, higher levels of engagement, and improved quality of healthcare delivery.	Wanduru et al. 2016	Uganda
If there are regular interactions between CHWs and their supervisors, then CHWs perform better indicating that regular interactions and recognition from supervisors can build rapport, trust, and motivation among CHWs, ultimately resulting in improved healthcare outcomes for the community.	Wanduru et al. 2017	Uganda
IF there is peer support and collegial relationships amongst Community Health Workers (CHWs), THEN this leads to a supportive environment, fostering morale boost and confidence	Hayward et al 2024	South Africa
IF the model of care is community-centred, integrating community support structures and families, and providing support at the interpersonal level, THEN this fosters stronger community bonds	Hayward et al 2024	South Africa
IF Community Health Workers (CHWs) recognize each other's excellence and give feedback, THEN this leads to increased motivation and hard work among CHWs	Kletter et al 2024	Malawi
IF there is peer support and collegial relationships amongst Community Health Workers (CHWs), THEN this leads to a supportive environment, fostering morale boost and confidence	Kletter et al 2024	Malawi
IF families are engaged through household visits by community health workers and empowered with knowledge and resources, THEN families can make informed decisions and actively participate in activities that enhance the well-being of their loved ones	Yuh MN et al 2023	Cameroon
IF supervision, training, and ongoing support for community health workers are implemented, and workers are held accountable for their actions, THEN the quality and effectiveness of the intervention will be ensured, building trust with families and promoting credibility	Yuh MN et al 2023	Cameroon
IF the intervention reorients care to focus on holistic support encompassing health, education, livelihood, social aspects, and empowerment, THEN the diverse needs of persons with disabilities will be addressed, leading to a comprehensive approach to improving livelihoods	Yuh MN et al 2023	Cameroon
IF coordinated efforts among various sectors such as health, social services, and civil society organizations are made, THEN a comprehensive support system for persons with disabilities will be ensured	Yuh MN et al 2023	Cameroon
IF the intervention aligns with local culture and practices and fosters trust, recognition, and support, THEN families will be more likely to actively participate in improving the livelihood of individuals with disabilities	Yuh MN et al 2023	Cameroon
IF parity, unknown HIV status, type of delivery facility, and reliance on phone consultations negatively impact the likelihood of receiving all postpartum visits and delay the receipt of the full postpartum intervention, THEN addressing these issues through community engagement, empowerment strategies, strengthening governance and accountability within delivery facilities, and prioritizing home-b…	Olakkengil et al. 2024	Tanzania
IF regular supervision and quality training sessions, financial compensation, clear national policies, adequate provision of resources, peer support, and recognition are provided to Community Health Workers (CHWs), and the ECH model is implemented to focus on proactive household visits, professionalized CHWs, and enhanced supervision with coordinated services across sectors, THEN CHWs will feel s…	Razafinjato 2024	Madagascar
IF Community Health Workers (CHWs demonstrate adaptability to individual participant needs, overcome health-related stigma, establish credibility, competence, and confidence, ensure participants feel valued and recognized, engage with participants, tailor interventions, foster trust, strengthen governance and accountability through effective supervision, training, and support, reorient the model …	Soepnel 2024	South Africa
IF women are empowered through tailored support, health information, and tools to enhance their health literacy, while their experiences and challenges are recognized and valued, and CHWs receive specific training and support tailored to local needs, and the model of care is reoriented towards comprehensive support, including health screening, nutrition counseling, mental health support, and heal…	Soepnel 2024b	South Africa
IF the intervention successfully engages adolescent mothers in peer support groups, community health workers and peer educators are well-trained and empowered, regular supervision, training, and support are provided to facilitators, the model of care is reoriented to focus on peer support and participant-identified topics, services are coordinated within the community and key stakeholders are inv…	Tinago 2024	Zimbabwe
IF the intervention focuses on establishing positive relationships, empowering TB contacts with knowledge about HIV testing and TB prevention, ensuring the credibility of CHWs, providing recognition and support to CHWs, holding CHWs accountable and ensuring their confidence, considering cultural norms and practices, engaging and empowering communities, strengthening governance and accountability,…	Youngui 2024	Uganda and Cameroon
Total = 101CMOs
