# Supplementary material for: Optimizing the role and functions of CHWs in service of a people-centred community health system in sub-Saharan Africa. A realist synthesis
Source: SSM Health Syst. 2025 Dec;5:100089. doi: 10.1016/j.ssmhs.2025.100089 (PMC12678229; doi:10.1016/j.ssmhs.2025.100089)
Supplement: Supplementary file 6 — Supplementary material [file mmc6.xlsx]

## Sheet: Sheet1
Reference	Country	Aim	Design	Methodology
Tseng YH, Griffiths F, de Kadt J, Nxumalo N, Rwafa T, Malatji H, et al. Integrating community health workers into the formal health system to improve performance: a qualitative study on the role of on-site supervision in the South African programme. BMJ Open. 2019 Feb 27;9(2):e022186.	South Africa	The aim of the study was to explore the role of on-site supervision in community health worker (CHW) programs and the integration of CHWs into the formal health system in South Africa.	Qualitative study - A case study approach	Qualitative methods, including participant observation, focus group discussions, and interviews, were employed to collect data. The researchers observed CHWs and their supervisors, conducted focus group discussions, and interviewed various stakeholders such as CHWs, supervisors, clinic managers, district managers, key informants from the community, and CHW clients.
Viljoen L, Mainga T, Casper R, Mubekapi-Musadaidzwa C, Wademan DT, Bond VA, et al. Community-based health workers implementing universal access to HIV testing and treatment: lessons from South Africa and Zambia-HPTN 071 (PopART). Health Policy Plan. 2021 Jun 25;36(6):881–90.	South Africa and Zambia	The aim of the research was to investigate the role of Community Health Workers (CHWs) in supporting the implementation of a 'universal' door-to-door HIV prevention package, including HIV testing, as part of the HPTN 071 (PopART) trial in Zambia and South Africa	Mixed-methods approach - Clinical trial	Quantitative data was collected through baseline surveys with study-specific CHWs from 2014 to 2018, while qualitative data included key informant interviews with study management, observations of CHW training events, and group discussions with intervention staff. Thematic analysis, following the Braun and Clarke (2014) approach, was conducted by co-authors in Zambia and South Africa, involving s…
Wanduru P, Tetui M, Tuhebwe D, Ediau M, Okuga M, Nalwadda C, et al. The performance of community health workers in the management of multiple childhood infectious diseases in Lira, northern Uganda – a mixed methods cross-sectional study. Glob Health Action. 2016 Nov 22;9:10.3402/gha.v9.33194.	Uganda	The aim of the study was to assess the performance of community health workers (CHWs) in managing malaria, pneumonia, and diarrhea in the rural district of Lira, northern Uganda.	Cross-sectional mixed methods design	A total of 393 eligible CHWs were included in the study. Case scenarios were conducted with a medical officer observing CHWs in their management of children suspected of having malaria, pneumonia, or diarrhea. Performance data were collected using a pretested questionnaire with a checklist used by the medical officer to score the CHWs. The performance of CHWs was assessed based on their ability t…
Youngui BT, Atwine D, Otai D, Vasiliu A, Ssekyanzi B, Sih C, et al. Integration of HIV Testing in a Community Intervention for Tuberculosis Screening Among Household Contacts of Patients with Tuberculosis in Cameroon and Uganda. J Acquir Immune Defic Syndr. 2024 Apr 15;95(5):431–8.	Cameroon and Uganda	Aim to integrate HIV testing into community-based household TB contact screening in Cameroon and Uganda	Quantitative study -Cross-sectional analysis approach	The study employed a community-based intervention model, where trained community health workers (CHWs) and community nurses (CNs) conducted home visits to provide TB screening and HIV testing to household contacts of TB patients.Participants included household contacts aged 5 years and older who were identified during the TB screening process. A total of 2206 eligible contacts were identified, wi…
Dziva Chikwari C, Simms V, Busza J, Dauya E, Bandason T, Chonzi P, et al. Community health worker support to improve HIV treatment outcomes for older children and adolescents in Zimbabwe: a process evaluation of the ZENITH trial. Implement Sci. 2018 May 23;13:70.	Zimbambwe	The aim of the study was to conduct a process evaluation of the community health worker (CHW)-delivered support visits to children living with HIV and their caregivers in Zimbabwe, as part of the ZENITH trial	Qualitative study design - process evaluation	The study conducted a process evaluation of the CHW-delivered support visits to children living with HIV and their caregivers in Zimbabwe as part of the ZENITH trial. Data for the evaluation was collected from various sources, including field manuals kept by each CHW, records from monthly supervisory meetings, and participant data collected throughout the trial.
Abbey M, Bartholomew LK, Nonvignon J, Chinbuah MA, Pappoe M, Gyapong M, et al. Factors related to retention of community health workers in a trial on community-based management of fever in children under 5 years in the Dangme West District of Ghana. Int Health. 2014 Jun;6(2):99–105.	Ghana	The aim of the study was to examine factors influencing the retention of volunteer community health workers (CHWs) in a cluster randomized trial on community-based management of fever in children under 5 years in the Dangme West District of Ghana.	Mixed-method approach - cluster randomized trial	The study applied a mixed-method approach, combining structured interviews and focus group discussions with community health workers (CHWs) in the Dangme West District of Ghana. Data were obtained from structured interviews with 520 CHWs and focus group discussions with 5 groups of CHWs. Attrition rates and sociodemographic characteristics of CHWs were abstracted from the CHW database built as pa…
Abbey M, Bartholomew LK, Pappoe M, van den Borne B. Treating fever in children under 5 years of age: caregiver perceptions of community health worker services in Dangme West district, Ghana. Int Health. 2015 Nov;7(6):455–63.	Ghana	The aim of the study was to assess the community utilization, perceptions, and related factors of community health worker (CHW) services in the management of childhood fevers in children under 5 years old in the Dangme West district, Ghana.	Mixed method approach - Cross-sectional survey	The study utilized a cross-sectional survey to assess the utilization of community health worker (CHW) services for childhood fever and its related factors. The survey included approximately 700 children aged 2-59 months, selected through random cluster sampling. Logistic regression analysis was conducted to analyze factors related to the utilization of CHW services for the management of childhoo…
Adam MB, Dillmann M, Chen M kuang, Mbugua S, Ndung’u J, Mumbi P, et al. Improving Maternal and Newborn Health: Effectiveness of a Community Health Worker Program in Rural Kenya. PLoS One. 2014 Aug 4;9(8):e104027.	Kenya	The study aimed to assess the effectiveness of a community health worker program in improving knowledge of maternal and newborn health and increasing deliveries under skilled attendance.	Mixed method approach - Quasi-experimental nonequivalent design	The study conducted oral interviews with women in every third household in the selected areas, using a questionnaire that included demographic information, retrospective birth history, and knowledge questions about maternal and newborn care. The study compared the knowledge scores of women who were exposed to health messages from CHWs with those who were not exposed
Adesoro O, Oresanya O, Counihan H, Hamade P, Eguavon D, Emebo C, et al. A feasibility study to assess non-clinical community health workers’ capacity to use simplified protocols and tools to treat severe acute malnutrition in Niger state Nigeria. BMC Health Services Research. 2021 Oct 15;21(1):1102.	Nigeria	The aim of the study was to assess the feasibility of non-clinical Community Health Workers (CORPs) using simplified protocols and tools to treat severe acute malnutrition (SAM) in Niger State, Nigeria.	Mixed method approach - Sequential multi-method design	The study used a sequential multi-method design to assess the feasibility of non-clinical Community Health Workers (CORPs) using simplified protocols and tools to treat severe acute malnutrition (SAM) in Niger State, Nigeria. Sixty CORPs who were already providing integrated community case management (iCCM) services were selected and trained to treat uncomplicated SAM using the simplified tools.
D’Ambruoso L, Abruquah NA, Mabetha D, van der Merwe M, Goosen G, Sigudla J, et al. Expanding Community Health Worker decision space: learning from a Participatory Action Research training intervention in a rural South African district. Human resources for health. 2023 Aug 18;21(1):66.	South Africa	The aim of the study was to assess a training intervention designed to support local decision-making capability of Community Health Workers (CHWs) in a rural South African district, particularly in the context of primary healthcare (PHC) reforms and the COVID-19 pandemic. The study aimed to deliver training to CHWs and assess its impacts and learning from their perspectives.	Qualitative study - Participatory Action Research (PAR) approach	The study employed a Participatory Action Research (PAR) approach to implement a training intervention for Community Health Workers (CHWs) in a rural South African district. The training involved CHWs from three rural villages and was conducted through a series of workshops held in community spaces and facilitated by CHW mentors and researchers.
Enguita-Fernàndez C, Alonso Y, Lusengi W, Mayembe A, Manun’Ebo MF, Ranaivontiavina S, et al. Trust, community health workers and delivery of intermittent preventive treatment of malaria in pregnancy: a comparative qualitative analysis of four sub-Saharan countries. Global Public Health. 2021 Dec 2;16(12):1889–903.	Democratic Republic of Congo (DRC), Madagascar, Mozambique, and Nigeria	The aim of the study was to evaluate a community-based approach to the delivery of intermittent preventive treatment of malaria in pregnancy with sulfadoxine-pyrimethamine (IPTp-SP) through community health workers (CHWs) in four sub-Saharan African countries	Qualitative study - Grounded theory	The study followed a qualitative approach based on Grounded Theory, where theory is grounded in the data gathered rather than guided by a pre-existing theoretical framework. The identification of respondents was based on reasoned choice, with country coordinators contacting local community leaders and regional health authorities to identify key informants for focus group discussions (FGDs) and in…
Ferrand RA, Simms V, Dauya E, Bandason T, Mchugh G, Mujuru H, et al. The effect of community-based support for caregivers on the risk of virological failure in children and adolescents with HIV in Harare, Zimbabwe (ZENITH): an open-label, randomised controlled trial. Lancet Child Adolesc Health. 2017 Nov;1(3):175–83.	Zimbambwe	The aim of the study was to assess the effect of community-based support provided by trained community health workers to caregivers of children and adolescents living with HIV in Harare, Zimbabwe.	Quantitative study -Open-label, randomized controlled trial	Children aged 6-15 years with newly-diagnosed HIV were recruited from primary health-care clinics. Participants were randomly assigned to either the intervention group or the control group. The intervention group received decentralised primary health-care clinic-based HIV care along with structured support visits by trained community health workers, while the control group received only decentral…
Goudge J, de Kadt J, Babalola O, Muteba M, Tseng YH, Malatji H, et al. Household coverage, quality and costs of care provided by community health worker teams and the determining factors: findings from a mixed methods study in South Africa. BMJ Open. 2020 Aug 20;10(8):e035578.	South Africa	The aim of the study was to assess the coverage, quality of care, and costs of services provided by community health worker (CHW) teams in vulnerable communities in Sedibeng, South Africa.	Mixed method study - case study approach	The study used a case study approach, combining qualitative and quantitative data, including a random household survey, focus group discussions, interviews, and observations of CHWs at work, to examine the performance of six CHW teams in vulnerable communities in Sedibeng, South Africa. Trained fieldworkers conducted interviews and observations, with interview guides and observation templates rev…
Hayward SE, Vanqa N, Makanda G, Tisile P, Ngwatyu L, Foster I, et al. “As a patient I do not belong to the clinic, I belong to the community.” Co-developing a multi-level, person-centred tuberculosis stigma intervention in Cape Town, South Africa. Res Sq. 2024 Feb 8;rs.3.rs-3921970.	South Africa	The aim of the research was to develop effective interventions to reduce stigma related to TB.	Mixed-methods approach	The research utilized a mixed-methods approach combining Community-Based Participatory Research (CBPR) and Human-Centered Design (HCD). Community representatives, TB-affected individuals, healthcare providers, and researchers collaborated in workshops to co-create interventions. Data collection methods included interviews, focus groups, and workshops to gather diverse perspectives on TB-related s…
Feldhaus I, Silverman M, LeFevre AE, Mpembeni R, Mosha I, Chitama D, et al. Equally able, but unequally accepted: Gender differentials and experiences of community health volunteers promoting maternal, newborn, and child health in Morogoro Region, Tanzania. International Journal for Equity in Health. 2015 Aug 25;14(1):70.	Tanzania	The aim of the study was to examine potential gender differences in knowledge, health promotion activities, and client acceptability among Community Health Workers (CHWs) involved in the Integrated Maternal, Newborn, and Child Health (MNCH) Program in Morogoro Region, Tanzania	Mixed-methods approach	The study utilized a mixed-methods approach, combining quantitative and qualitative data collection and analysis. All CHWs who received training from the Integrated MNCH Program in Morogoro Region between December 2012 and July 2013 were surveyed, and information on their health promotion activities was drawn from their registers. Quantitative analysis included bi-and multivariate analyses to exa…
Goudge J, Babalola O, Malatji H, Levin J, Thorogood M, Griffiths F. The effect of a roving nurse mentor on household coverage and quality of care provided by community health worker teams in South Africa: a longitudinal study with a before, after and 6 months post design. BMC health services research. 2023 Feb 22;23(1):186.	South Africa	The aim of the study was to assess the effect of a roving nurse mentor on the coverage and quality of care provided by community health worker (CHW) teams in two vulnerable communities in South Africa	Mixed method approach - Longitudinal design with a before, after, and 6 months post-intervention approach	Three household surveys were conducted at different time points to assess household coverage of the CHW service. Structured observations of CHWs working in households were carried out to assess the quality of care provided. The intervention involved the implementation of a roving nurse mentor to build the skills of supervisors and CHW teams. Data collection methods included household surveys, str…
Kletter M, Harris B, Connolly E, Namathanga C, Nhlema B, Makungwa H, et al. Mixed method evaluation of a learning from excellence programme for community health workers in Neno, Malawi. BMC Health Serv Res. 2024 Mar 19;24(1):355.	Malawi	The research aimed to evaluate a program called Learning from Excellence (LfE) for Community Health Workers (CHWs) in Neno, Malawi	Mixed method approach	The study used a mixed method approach, combining qualitative and quantitative data to get a comprehensive view of the impact of the Learning from Excellence (LfE) program on Community Health Workers (CHWs) in Neno District. Data from LfE forms and in-depth interviews with key stakeholders, site supervisors, and CHWs were collected and analyzed separately due to time constraints.
Klingberg S, van Sluijs EMF, Jong ST, Draper CE. Can public sector community health workers deliver a nurturing care intervention in South Africa? The Amagugu Asakhula feasibility study. Pilot and Feasibility Studies. 2021 Feb 27;7(1):60.	South Africa	The primary aim of the study was to evaluate the feasibility and acceptability of delivering the Amagugu Asakhula intervention by community health workers (CHWs) linked to a public primary health care facility in Soweto, South Africa.	Qualitative design	The study utilized a qualitative design to assess the feasibility, acceptability, adoption, appropriateness, implementation, fidelity, and context of delivering the Amagugu Asakhula intervention through community health workers (CHWs) linked to a public sector primary health care facility in Soweto. CHWs delivered the intervention to caregivers of preschool-age children over a period of 6 weeks. …
le Roux K, le Roux I, Mbewu N, Davis E. The Role of Community Health Workers in the Re-Engineering of Primary Health Care in Rural Eastern Cape. S Afr Fam Pract. 2015 Mar 1;57(2):116–20.	South Africa	The aim of the study was to describe the role of community health workers (CHWs) in the re-engineering of primary health care in the rural Eastern Cape of South Africa	Mixed method study	The study implemented a model of integrating community health workers (CHWs) trained as generalists into a multi-level health system in the Oliver Tambo district of the rural Eastern Cape, South Africa. The CHWs, known as Mentor Mothers, were selected based on a "positive deviant model" that utilized the knowledge and coping mechanisms of successful mothers with healthy children within the commun…
Busza J, Dauya E, Bandason T, Simms V, Chikwari CD, Makamba M, et al. The role of community health workers in improving HIV treatment outcomes in children: lessons learned from the ZENITH trial in Zimbabwe. Health Policy Plan. 2018 Apr 1;33(3):328–34.	Zimbambwe	The aim of the study was to assess the experiences of community health workers (CHWs) in delivering an HIV intervention as part of the Zimbabwe study for Enhancing Testing and Improving Treatment of HIV in Children (ZENITH) trial	Qualitative study - longitudinal design	The study utilized a longitudinal, qualitative research design. Semi-structured interviews were conducted with the 19 community health workers (CHWs) who delivered the intervention at three different time periods: baseline, midline (after 1 year of implementation), and at the end of the intervention.
Lindsay BR, Mwango L, Toeque MG, Malupande SL, Nkhuwa E, Moonga CN, et al. Peer community health workers improve HIV testing and ART linkage among key populations in Zambia: retrospective observational results from the Z-CHECK project, 2019–2020. Journal of the International AIDS Society. 2022;25(11):e26030.	Zambia	The aim of the Z-CHECK project was to improve HIV case-finding, linkage to antiretroviral therapy (ART), and treatment adherence among key populations (KPs) in Zambia.	Quantitative study - retrospective observational study design	The Z-CHECK project utilized a retrospective observational study design, analyzing routinely collected aggregate data from January 2019 to December 2020. The project recruited, trained, and deployed peer community health workers (CHWs) for key population (KP) groups, with ongoing mentorship in community engagement.
Malatji H, Griffiths F, Goudge J. Supportive supervision from a roving nurse mentor in a community health worker programme: a process evaluation in South Africa. BMC health services research. 2022 Mar 10;22(1):323.	South Africa	The study aimed to evaluate the impact of a roving nurse mentor providing supportive supervision to CHW teams in a semi-rural area of South Africa, focusing on how the intervention was generated and sustained.	Qualitative study	Participants included CHWs, supervisors, facility staff members, clients, and community representatives involved in or knowledgeable about the CHW program in the district. Focus groups were conducted with CHWs, and semi-structured interviews were carried out with various stakeholders to gather insights on the CHW program and its impact. Thematic analysis was employed following data extraction, wh…
Olakkengil M, Said S, Abdalla O, Hofmann R, Hedt-Gauthier B, Fulcher I. Are populations of postpartum women differentially served by community health worker programs: an observational cohort study from Zanzibar, Tanzania. BMC Pregnancy Childbirth. 2024 Mar 7;24(1):183.	Tanzania	The aim of the research was to investigate how the implementation of a community health worker-led maternal health intervention in Zanzibar affected different populations of pregnant women	Quantitative study	The study included pregnant women enrolled in the Safer Deliveries program in Zanzibar, Tanzania, between January 2017 and June 2019. Data analysis involved investigating the associations between demographic/health characteristics and outcomes like receiving all postpartum visits and time to the first postpartum visit. Statistical tests and multivariate regression analyses were conducted to estim…
Pollard R, Kennedy CE, Hutton HE, Mulamba J, Mbabali I, Anok A, et al. HIV Prevention and Treatment Behavior Change and the Situated Information Motivation Behavioral Skills (sIMB) Model: A Qualitative Evaluation of a Community Health Worker Intervention in Rakai, Uganda. AIDS Behav. 2022 Feb;26(2):375–84.	Uganda	The aim of the study was to evaluate the effectiveness of a community health worker (CHW) intervention called Health Scouts in promoting HIV prevention and treatment behaviors in a fishing community in Rakai, Uganda	Qualitative study	The study used a qualitative evaluation approach, conducting semi-structured, in-depth interviews with 51 clients of the Health Scout intervention in Rakai, Uganda. Clients were recruited through random purposeful sampling, with a sampling frame based on gender, HIV status, Health Scout assignment, and age categories. Trained ethnographers conducted the interviews in Luganda, which were digitally…
Razafinjato B, Rakotonirina L, Cordier LF, Rasoarivao A, Andrianomenjanahary M, Marovavy L, et al. Evaluation of a novel approach to community health care delivery in Ifanadiana District, Madagascar. PLOS Glob Public Health. 2024;4(3):e0002888.	Madagascar	The aim of the study was to evaluate a new approach called Enhanced Community Health (ECH) in Ifanadiana District, Madagascar.	Quantitative study - Quasi-experimental design	The study used a quasi-experimental design to compare the Enhanced Community Health (ECH) model in one commune with five other comparison communes. Data collected from October 2019 to March 2021 focused on health service utilization and quality indicators. The ECH model involved targeted recruitment, extended training, financial compensation for Community Health Workers (CHWs), and twice monthly …
Rogers A, Goore LL, Wamae J, Starnes JR, Okong’o SO, Okoth V, et al. Training and experience outperform literacy and formal education as predictors of community health worker knowledge and performance, results from Rongo sub-county, Kenya. Front Public Health [Internet]. 2023 Apr 27 [cited 2024 Apr 3];11. Available from: https://www.frontiersin.org/journals/public-health/articles/10.3389/fpubh.20…	Kenya	The aim of the study was to examine the predictors of CHW knowledge and performance in achieving antenatal care and immunization uptake among their clients in Rongo sub-county, Kenya.	Mixed method study	The study was conducted in Rongo sub-county, Kenya, as part of an intervention implemented by Lwala Community Alliance and the Kenya Ministry of Health to professionalize CHW cadres through enhanced training, payment, and supervision. Four cohorts of CHWs were included in the study, with data collected on their demographics, knowledge tests, and key performance indicators. The data were collected…
Mulubwa C, Hurtig AK, Zulu JM, Michelo C, Sandøy IF, Goicolea I. Can sexual health interventions make community-based health systems more responsive to adolescents? A realist informed study in rural Zambia. Reprod Health. 2020 Jan 8;17(1):1.	Zambia	The aim of the intervention was to address the sexual reproductive health and rights (SRHR) needs of adolescents in community-based health systems (CBHS) in rural Zambia.	Qualitative study - Realist evaluation	The study adopted a realist evaluation approach to explore how and why community-based sexual reproductive health interventions can transform community-based health systems (CBHS) to be responsive to the sexual reproductive health needs of adolescents. A case study design was used, nested within the full intervention arm of the Research Initiative to Support the Empowerment of Girls (RISE) trial …
Mendin SF, Krause JA, Gweh A, Baysah M, Nyumah J, Gaye CJ, et al. Measuring health system responsiveness in a national community health worker primary care programme in rural Liberia. Int J Qual Health Care. 2023 May 17;35(2): mzad027.	Liberia	The aim of the study was to measure health system responsiveness (HSR) and the quality of care delivered by Community Health Assistants (CHAs) in the national community health worker (CHW) programme in rural Liberia	Quantitative study - cross-sectional population-based household survey	The study used a cross-sectional population-based household survey conducted in Rivercess (RC) and Grand Gedeh (GG) counties in Liberia. The survey employed a two-stage cross-sectional cluster sampling approach, with communities as the primary sample units and households as the secondary sample units. The study included women aged 18-49 years who reported seeking care from a Community Health Assi…
Murphy JP, Moolla A, Kgowedi S, Mongwenyana C, Mngadi S, Ngcobo N, et al. Community health worker models in South Africa: a qualitative study on policy implementation of the 2018/19 revised framework. Health Policy and Planning. 2021 May 1;36(4):384–96.	South Africa	The study aimed to explore the CHW policy implementation landscape and barriers/facilitators to implementation in these provinces	Qualitative study	The study utilized a qualitative research design to explore the CHW policy implementation landscape in South Africa. Data were collected through in-depth interviews (IDIs) with healthcare providers, managers, and experts familiar with CHW work, as well as focus group discussions (FGDs) with CHWs themselves. A top-down non-random convenience sampling approach was followed, starting with IDIs with …
Yuh MN, Ndum Okwen GA, Miong RHP, Bragazzi NL, Kong JD, Movahedi Nia Z, et al. Using an innovative family-centered evidence toolkit to improve the livelihood of people with disabilities in Bamenda (Cameroon): a mixed-method study. Front Public Health. 2023;11:1190722.	Cameroon	The study aimed to create an intervention framework that would focus on enhancing the livelihoods of individuals with disabilities in low- and middle-income countries, where existing strategies may not be as effective	Mixed-method approach	The research used a mixed-method approach, which means it combined different research methods, including structured questionnaires, to gather information from the participants effectively. Initially, 56 people with disabilities were included in the study, and a snowball sampling technique was employed to expand the participant pool through referrals by stakeholders, service providers, community m…
Ndaba T, Taylor M, Mabaso M. Training and Evaluation of Community Health Workers (CHWs): Towards Improving Maternal and Newborn Survival in an Urban Setting in KwaZulu-Natal, South Africa. The Open Public Health Journal [Internet]. 2019 Oct 29 [cited 2024 Apr 3];12(1). Available from: https://openpublichealthjournal.com/VOLUME/12/PAGE/406/	South Africa	The primary aim of the study was to train and evaluate Community Health Workers (CHWs) on maternal and neonatal care in an impoverished urban setting in KwaZulu-Natal, South Africa, with the goal of improving maternal-newborn survival.	Qualitative study	The study utilized a descriptive study design to train and evaluate Community Health Workers (CHWs) on maternal and neonatal care in an impoverished urban setting in KwaZulu-Natal, South Africa. A total of 47 CHWs were recruited from three purposefully selected Primary Health Care (PHC) centers with high workloads. The training was conducted over three days and included pre-test and post-test ass…
Soepnel LM, Norris SA, Mabetha K, Motlhatlhedi M, Nkosi N, Lye S, et al. A qualitative analysis of community health worker perspectives on the implementation of the preconception and pregnancy phases of the Bukhali randomised controlled trial. PLOS Glob Public Health. 2024;4(3):e0002578.	South Africa	The aim of the study was to explore the factors influencing the implementation of the preconception and pregnancy phases of the Bukhali intervention from the perspective of Community Health Workers (CHWs) known as Health Helpers (HHs)	Qualitative study	Qualitative research approach used to explore the factors influencing the implementation of the Bukhali intervention from the perspective of Community Health Workers (CHWs) in Soweto, South Africa. Three focus group discussions conducted with 13 Health Helpers (HHs) employed by the Bukhali trial to gather insights and perspectives on the challenges and facilitators encountered during the implemen…
Soepnel LM, Mabetha K, Norris SA, Motlhatlhedi M, Nkosi N, Klingberg S, et al. The role of a community health worker-delivered preconception and pregnancy intervention in achieving a more positive pregnancy experience: the Bukhali trial in Soweto, South Africa. BMC Womens Health. 2024 Mar 5;24(1):161.	South Africa	The aim of the study was to explore the impact of a community health worker-delivered intervention on the pregnancy experiences of women aged 18-28 in South Africa.	Qualitative study	The study employed community-based recruitment in Soweto, South Africa, to enroll women aged 18-28 who provided informed consent. The intervention, called Bukhali, was delivered by Community Health Workers called 'Health Helpers' (HHs) and included various components like Healthy Conversation Skills, trauma-informed care, health literacy materials, multi-micronutrient supplementation, health scre…
Stansert Katzen L, le Roux KW, Almirol E, Hayati Rezvan P, le Roux IM, Mbewu N, et al. Community health worker home visiting in deeply rural South Africa: 12-month outcomes. Glob Public Health. 2021 Nov;16(11):1757–70.	South Africa	The aim of the study was to evaluate the impact of a community health worker (CHW) program on maternal and child health outcomes in a deeply rural area of the Eastern Cape, South Africa	Quantitative study - non-randomized comparative cohort study	The study was a non-randomized comparative cohort study conducted in deeply rural areas of the Eastern Cape, South Africa. Two non-contiguous rural areas of equal size and density were selected for the study. A total of 1469 mother-infant pairs were recruited over a period of 33 months. • The intervention group received perinatal home visits by community health workers (CHWs), while the compariso…
Tinago CB, Frongillo EA, Warren AM, Chitiyo V, Jackson TN, Cifarelli AK, et al. Testing the Effectiveness of a Community-Based Peer Support Intervention to Mitigate Social Isolation and Stigma of Adolescent Motherhood in Zimbabwe. Matern Child Health J. 2024 Apr;28(4):657–66.	Zimbambwe	The aim of the study was to test how effective a peer support intervention could be in helping adolescent mothers in Zimbabwe who face social isolation and stigma.	Qualitative study -quasi-experimental design	The study aimed to test the effectiveness of a peer support intervention for adolescent mothers in Zimbabwe. Community health workers and peer educators were trained to lead peer support groups for adolescent mothers aged 15-18 from low-income communities in Harare. The intervention involved 104 participants in the intervention arm and 79 in the control arm, following a quasi-experimental design.
Jenson A, Roter DL, Mkocha H, Munoz B, West S. Patient-centered communication of community treatment assistants in Tanzania predicts coverage of future mass drug administration for trachoma. Patient Educ Couns. 2018 Jun;101(6):1075–81.	Tanzania	The aim of the study was to investigate the relationship between patient-centered communication by community treatment assistants (CTAs) and the coverage of mass drug administration (MDA) for trachoma in Tanzania.	Qualitative study	The study was conducted as part of the Partnership for Rapid Elimination of Trachoma (PRET) program in Tanzania. The study included 32 villages that underwent mass drug administration (MDA) for trachoma using community treatment assistants (CTAs) supervised by the Tanzanian study team in 2011. CTAs were selected by the village leadership and the Tanzanian study team and received training in best …
